# Supplementary material for: Coffee Drinking and Adverse Physical Outcomes in the Aging Adult Population: A Systematic Review
Source: Metabolites. 2022 Jul 15;12(7):654. doi: 10.3390/metabo12070654 (PMC9318773; doi:10.3390/metabo12070654)
Supplement: Supplementary file 1 [file metabolites-12-00654-s001.zip]

Archive with 1 entries (1 files):
- metabolites-1802501-supplementary.pdf
